# Supplementary material for: DEAD-Box Protein Ddx46 Is Required for the Development of the Digestive Organs and Brain in Zebrafish
Source: PLoS One. 2012 Mar 19;7(3):e33675. doi: 10.1371/journal.pone.0033675 (PMC3307747; doi:10.1371/journal.pone.0033675)
Supplement: Table S1 — The list and sequence of primers used for RT-PCR analysis. (XLS) [file pone.0033675.s010.xls]

## Sheet: Sheet1
Table S1. The list and sequence of primers used for RT-PCR analysis
Primer	Sequence
actb1 exon6 forward	CATCAGCATGGCTTCTGCTCTGTATGG
actb1 exon6 reverse	GACTTGTCAGTGTACAGAGACACCCT
dla exon3-4 forward	TCGAAGCACTGCATGCTGAC
dla exon3-4 reverse	CGGTAGGAGTACTTGAGCTC
her6 exon1-3 forward	GATGCCTGCCGATATCATGG
her6 exon1-3 reverse	CACTGTCATCTCCAGGATGTC
ptf1a exon1-2 forward	GCAACAGTTGCGTCAAGCTG
ptf1a exon1-2 reverse	GTGTCCAGACTTTCGCTGTC
fabp10a exon3-4 forward	GGAAAGCTGGTCTGCAGAAC
fabp10a exon3-4 reverse	TGATCATGGTGGTTCCTCCG
18S rRNA forward	CCGCTAGAGGTGAAATTCTTG
18S rRNA reverse	CAGCTTTGCAACCATACTCC
actb1 exon5-6 forward	CATCCGTAAGGACCTGTATGC
actb1 exon5-6 reverse	CGCATCCTGAGTCAATGCG
b2m exon2-4 forward	GAACGGACAGGTTATGTCGG
b2m exon2-4 reverse	GTCCAAAGACACACGAATCCATC
