# Supplementary material for: DEAD-Box Protein Ddx46 Is Required for the Development of the Digestive Organs and Brain in Zebrafish
Source: PLoS One. 2012 Mar 19;7(3):e33675. doi: 10.1371/journal.pone.0033675 (PMC3307747; doi:10.1371/journal.pone.0033675)
Supplement: Table S2 — PCR thermal cycler program for RT-PCR. (XLS) [file pone.0033675.s011.xls]

## Sheet: Sheet1
Table S2. PCR thermal cycler program for RT-PCR
Genes	Initial denature	Denature	Annealing	Elongation	Final elongation	Cycling No.
actb1 exon6	94 ℃, 2 min	94 ℃, 30 sec	58 ℃, 30 sec	72 ℃, 30sec	72 ℃, 7 min	26
dla	95 ℃, 2 min	95 ℃, 60 sec	63 ℃, 60 sec	72 ℃, 90sec	72 ℃, 7 min	37
her6	95 ℃, 2 min	95 ℃, 60 sec	60.5 ℃, 60 sec	72 ℃, 90sec	72 ℃, 7 min	35
ptf1a	95 ℃, 2 min	95 ℃, 30 sec	61.4 ℃, 30 sec	72 ℃, 30sec	72 ℃, 7 min	32
fabp10a	95 ℃, 2 min	95 ℃, 30 sec	55 ℃, 30 sec	72 ℃, 30sec	72 ℃, 7 min	33
18S rRNA	95 ℃, 2 min	95 ℃, 30 sec	60 ℃, 30 sec	72 ℃, 30sec	72 ℃, 7 min	26
actb1 exon5-6	95 ℃, 2 min	95 ℃, 30 sec	63 ℃, 30 sec	72 ℃, 60sec	72 ℃, 7 min	35
b2m	95 ℃, 2 min	95 ℃, 30 sec	63 ℃, 30 sec	72 ℃, 30sec	72 ℃, 7 min	39
